# Supplementary material for: A comparative study on lexical and syntactic features of ESL versus EFL learners’ writing
Source: Front Psychol. 2022 Nov 1;13:1002090. doi: 10.3389/fpsyg.2022.1002090 (PMC9664217; doi:10.3389/fpsyg.2022.1002090)
Supplement: Supplementary file 1 [file Table_1.XLS]

## Sheet: Sheet Name1
Documents	ML1HK2	advcl	advmod	amod	appos	aux	cc	ccomp	conj	cop	csubj	dep	det	expl	iobj	mark	nsubj	parataxis	punct	root	xcomp	NP	VP	PP	CP	ADVP	ADJP	QP	NN	NT	CC	CD	DT	EX	IN	JJ	JJR	JJS	MD	POS	PRP	RB	RBR	RBS	RP	TO	WDT	WP	WRB
CN6001.txt	1	0	0.0289855	0.0797101	0	0.0724638	0.00724638	0.00724638	0.0144928	0.0289855	0.0217391	0.00724638	0.0724638	0	0	0.0144928	0.0797101	0.0507246	0.108696	6	0	0.42029	0.23913	0.0797101	0	0.0217391	0.0144928	0	0.282609	0	0.00724638	0	0.0942029	0	0.0942029	0.101449	0.0144928	0	0.0724638	0.00724638	0.0507246	0.0362319	0	0	0.0507246	0.0144928	0.0144928	0	0
CN6002.txt	1	0.00662252	0.0264901	0.0927152	0.00662252	0.0264901	0.013245	0.0331126	0.0198675	0.0331126	0	0.0198675	0.10596	0	0.00662252	0.0331126	0.0993377	0.0198675	0.0794702	6	0.00662252	0.423841	0.211921	0.0927152	0	0.0331126	0.0198675	0	0.271523	0	0.013245	0	0.10596	0	0.10596	0.10596	0	0	0.0264901	0	0.0927152	0.0463576	0	0	0.0927152	0.0198675	0.00662252	0	0
CN6003.txt	1	0.00657895	0.0197368	0.0394737	0	0.0789474	0.0328947	0.0328947	0.0328947	0.0263158	0	0.0526316	0.0789474	0	0	0.0197368	0.0921053	0.0263158	0.0855263	6	0.0131579	0.407895	0.276316	0.0657895	0	0.0197368	0.0197368	0	0.243421	0	0.0328947	0	0.0921053	0	0.0723684	0.0460526	0.00657895	0	0.0657895	0.00657895	0.125	0.0394737	0.00657895	0	0.125	0.0131579	0.00657895	0	0
CN6004.txt	1	0.00775194	0.0465116	0.0697674	0.00775194	0.0620155	0.0232558	0.0155039	0.0310078	0.0232558	0.00775194	0	0.0697674	0	0	0.0155039	0.100775	0.0542636	0.139535	6	0.00775194	0.364341	0.27907	0.0465116	0	0.0542636	0	0	0.263566	0	0.0232558	0	0.0697674	0	0.0465116	0.0775194	0.00775194	0	0.0620155	0	0.116279	0.0542636	0	0	0.116279	0.0155039	0	0	0.00775194
CN6005.txt	1	0.0148148	0.0222222	0.0888889	0.00740741	0.0444444	0.0222222	0.00740741	0.0222222	0.0444444	0.0148148	0.0444444	0.0444444	0	0	0.0296296	0.0740741	0.037037	0.0888889	6	0.00740741	0.407407	0.251852	0.0592593	0	0.0148148	0.0296296	0	0.281481	0.00740741	0.0222222	0	0.0444444	0	0.0740741	0.118519	0.00740741	0	0.0444444	0.00740741	0.118519	0.0148148	0	0	0.118519	0.0222222	0	0	0
CN6006.txt	1	0	0.023622	0.0551181	0	0.0472441	0.0472441	0.015748	0.0393701	0.023622	0	0.015748	0.110236	0.00787402	0.00787402	0.023622	0.0708661	0.00787402	0.0944882	6	0.015748	0.409449	0.251969	0.0629921	0	0.023622	0	0	0.267717	0	0.0393701	0.00787402	0.11811	0.00787402	0.0787402	0.0551181	0	0	0.0393701	0.015748	0.0629921	0.0472441	0	0	0.0629921	0.023622	0.00787402	0	0
CN6007.txt	1	0.0075188	0.037594	0.037594	0	0.0526316	0.0225564	0.0225564	0.0225564	0.037594	0.0075188	0.0300752	0.075188	0	0	0.0300752	0.0902256	0.037594	0.0676692	6	0.0150376	0.443609	0.300752	0.0451128	0	0.0451128	0	0	0.270677	0	0.0225564	0	0.0827068	0	0.037594	0.037594	0.0075188	0	0.0526316	0.0075188	0.157895	0.0451128	0	0	0.165414	0.0451128	0.0075188	0	0
CN6008.txt	1	0.00847458	0.0254237	0.0508475	0	0.0338983	0.0254237	0.0338983	0.0254237	0.0338983	0	0.0423729	0.0847458	0	0	0.0677966	0.110169	0.0169492	0.0677966	6	0.0338983	0.254237	0.161017	0.0169492	0	0.0169492	0	0	0.211864	0	0.00847458	0	0.0762712	0	0.0254237	0.0338983	0	0	0.0169492	0.00847458	0.0254237	0.0169492	0	0	0.0254237	0.0254237	0.00847458	0	0
CN6009.txt	1	0.0143885	0.0143885	0.0431655	0	0.0359712	0.028777	0.0359712	0.028777	0.028777	0	0.0215827	0.057554	0	0	0.0431655	0.115108	0.0431655	0.0791367	6	0.00719424	0.453237	0.28777	0.057554	0	0.0215827	0.0143885	0	0.323741	0	0.028777	0	0.0647482	0	0.0719424	0.0503597	0	0	0.0359712	0.00719424	0.107914	0.0215827	0	0	0.107914	0.0215827	0.00719424	0	0
CN6010.txt	1	0.0122699	0.0552147	0.0858896	0	0.0613497	0.0245399	0.00613497	0.0184049	0.0429448	0.00613497	0.0368098	0.0613497	0	0.00613497	0.0368098	0.0736196	0.0306748	0.0552147	6	0.0184049	0.380368	0.282209	0.0613497	0	0.0490798	0.0245399	0.00613497	0.245399	0	0.0245399	0	0.0674847	0	0.0981595	0.110429	0.0122699	0.0122699	0.0613497	0.0122699	0.0981595	0.0552147	0.00613497	0	0.0981595	0.0184049	0	0	0
CN6011.txt	1	0	0.0419162	0.0718563	0.00598802	0.0299401	0.0419162	0.0179641	0.0419162	0.0179641	0.011976	0.0239521	0.0658683	0	0.00598802	0.0299401	0.0718563	0.0179641	0.0718563	6	0.0239521	0.341317	0.281437	0.0658683	0	0.0419162	0.0179641	0	0.263473	0	0.0419162	0	0.0658683	0	0.0658683	0.107784	0.0179641	0.00598802	0.0299401	0.00598802	0.0898204	0.0538922	0	0	0.0958084	0.0299401	0	0.00598802	0
CN6012.txt	1	0	0.0377358	0.0440252	0	0.0628931	0.0125786	0	0.0125786	0.0125786	0	0.0440252	0.0628931	0	0.00628931	0.0377358	0.0754717	0.0503145	0.0754717	6	0.0251572	0.389937	0.295597	0.0628931	0	0.0377358	0.0125786	0	0.283019	0	0.0125786	0	0.0691824	0	0.0566038	0.0503145	0.0125786	0	0.0503145	0.0188679	0.106918	0.0503145	0	0	0.113208	0.0377358	0.00628931	0	0
CN6013.txt	1	0	0.0222222	0.0740741	0	0.0740741	0.037037	0.0148148	0.0666667	0.0148148	0	0.0222222	0.0592593	0.00740741	0	0.00740741	0.0962963	0.0222222	0.0888889	6	0.0148148	0.377778	0.259259	0.0666667	0	0.0148148	0.0148148	0	0.266667	0	0.037037	0	0.0592593	0.00740741	0.0666667	0.0814815	0	0	0.0666667	0	0.125926	0.0296296	0	0	0.125926	0.00740741	0	0	0
CN6014.txt	1	0	0.0191083	0.0828025	0	0.0382166	0.044586	0.0127389	0.044586	0.0254777	0	0.0191083	0.0700637	0	0	0.0382166	0.0828025	0.0127389	0.0955414	11	0.0254777	0.382166	0.273885	0.0573248	0	0.0127389	0.0191083	0	0.248408	0	0.0382166	0	0.0828025	0	0.0636943	0.0955414	0.00636943	0.00636943	0.0382166	0.00636943	0.0636943	0.0318471	0	0	0.0700637	0.0382166	0.00636943	0.0191083	0
CN6015.txt	1	0.00689655	0.062069	0.0689655	0	0.062069	0.0206897	0.0137931	0.0206897	0.0206897	0.00689655	0.0137931	0.062069	0	0.00689655	0.0275862	0.0965517	0.00689655	0.0758621	12	0.0137931	0.275862	0.172414	0.0344828	0	0.0344828	0.0137931	0	0.186207	0	0.0137931	0	0.0551724	0	0.0413793	0.0689655	0.00689655	0	0.0344828	0	0.0758621	0.0413793	0	0	0.0758621	0	0	0	0
CN6016.txt	1	0	0.0375	0.04375	0.00625	0.0625	0.0375	0.0125	0.0375	0.00625	0.00625	0.00625	0.0625	0	0.00625	0.00625	0.0875	0	0.1125	7	0.00625	0.1625	0.1	0.01875	0	0.01875	0	0	0.11875	0	0.00625	0	0.0375	0	0.01875	0.025	0	0	0.01875	0.00625	0.0375	0.01875	0	0	0.0375	0.00625	0	0	0
CN6017.txt	1	0	0.0684211	0.0684211	0	0.0368421	0.0368421	0.0157895	0.0368421	0.0210526	0	0.00526316	0.0631579	0.00526316	0.00526316	0.0263158	0.0894737	0	0.0947368	6	0.0368421	0.0894737	0.0368421	0.0105263	0	0.0105263	0	0	0.0578947	0	0	0	0.00526316	0.00526316	0.0105263	0.0105263	0	0	0.00526316	0	0.0263158	0.0105263	0	0	0.0263158	0	0	0	0
CN6018.txt	1	0.00584795	0.0409357	0.0584795	0	0.0409357	0.0233918	0.0175439	0.0467836	0.0233918	0	0.0292398	0.0526316	0	0	0.0175439	0.0877193	0	0.140351	6	0.00584795	0.0935673	0.0409357	0.0175439	0	0.00584795	0.00584795	0	0.0643275	0	0.00584795	0	0.0175439	0	0.0175439	0.0233918	0.00584795	0.00584795	0.00584795	0.00584795	0.0233918	0.0116959	0	0	0.0233918	0.00584795	0	0	0
CN6019.txt	1	0.00632911	0.0759494	0.0316456	0.00632911	0.056962	0.0253165	0.00632911	0.0316456	0.0189873	0.00632911	0	0.0759494	0	0.00632911	0	0.0886076	0.00632911	0.14557	7	0.00632911	0.202532	0.0886076	0.0189873	0	0.0316456	0.00632911	0	0.113924	0	0.0126582	0	0.0316456	0	0.0189873	0.0506329	0.00632911	0.00632911	0.0126582	0.00632911	0.0253165	0.0443038	0	0	0.0253165	0	0.00632911	0	0
CN6020.txt	1	0	0.0324324	0.0756757	0	0.0540541	0.0378378	0.0324324	0.0540541	0.0324324	0.00540541	0	0.0594595	0	0	0.0216216	0.118919	0.00540541	0.108108	6	0.0162162	0.124324	0.0486486	0.00540541	0	0.0108108	0.00540541	0	0.0702703	0.00540541	0.0108108	0	0.0108108	0	0.0108108	0.0216216	0	0	0.00540541	0	0.027027	0.0162162	0	0	0.027027	0.00540541	0	0	0
CN6021.txt	1	0.0138889	0.0625	0.0416667	0	0.0138889	0.0416667	0.00694444	0.0347222	0.0486111	0	0.0138889	0.0486111	0	0	0.0486111	0.0763889	0	0.118056	6	0.0277778	0.131944	0.0555556	0.0208333	0	0.0138889	0.00694444	0	0.0902778	0.00694444	0	0	0.0208333	0	0.0347222	0.0208333	0	0	0	0	0.0208333	0.0138889	0	0	0.0208333	0.00694444	0	0	0
CN6022.txt	1	0.00529101	0.0529101	0.042328	0	0.042328	0.031746	0.010582	0.037037	0.010582	0	0.015873	0.0687831	0	0.010582	0.042328	0.0687831	0	0.116402	5	0.031746	0.0846561	0.021164	0.021164	0	0	0	0	0.0529101	0	0	0	0.021164	0	0.021164	0.010582	0	0	0.00529101	0	0.021164	0	0	0	0.021164	0	0	0	0
CN6023.txt	1	0.00505051	0.0606061	0.0757576	0.00505051	0.0454545	0.020202	0.00505051	0.0252525	0.0151515	0	0.020202	0.0505051	0	0.010101	0.0252525	0.0858586	0.010101	0.126263	7	0.00505051	0.121212	0.0606061	0.020202	0	0.020202	0	0	0.0909091	0	0.00505051	0	0.0151515	0	0.0252525	0.0252525	0.00505051	0	0.010101	0	0.0252525	0.020202	0	0	0.0252525	0	0	0	0
CN6024.txt	1	0.0116959	0.0350877	0.0643275	0.00584795	0.0526316	0.0292398	0.0175439	0.0292398	0.0233918	0	0.0175439	0.0760234	0	0	0.0292398	0.116959	0.0175439	0.0935673	9	0	0.19883	0.111111	0.0292398	0	0.0233918	0.00584795	0	0.134503	0	0.0175439	0	0.0409357	0	0.0292398	0.0409357	0	0	0.0116959	0	0.0292398	0.0292398	0	0	0.0292398	0.0116959	0	0	0
CN6025.txt	1	0	0.0592593	0.0740741	0	0.0592593	0.0296296	0.00740741	0.037037	0.00740741	0	0.0222222	0.0592593	0	0.00740741	0.0148148	0.111111	0.00740741	0.0962963	6	0.0222222	0.155556	0.0814815	0.00740741	0	0.00740741	0	0	0.103704	0	0	0	0.0518519	0	0.00740741	0.0148148	0	0	0.00740741	0	0.0296296	0.00740741	0	0	0.0296296	0.00740741	0.00740741	0	0
CN6026.txt	1	0	0.0591716	0.0473373	0	0.0473373	0.0177515	0.0295858	0.0236686	0.0177515	0	0.00591716	0.0769231	0	0	0.0177515	0.112426	0.0118343	0.136095	6	0.0118343	0.177515	0.100592	0.0295858	0	0.0236686	0	0	0.0946746	0	0.0118343	0	0.0414201	0	0.0295858	0.0414201	0.0118343	0	0.0177515	0.00591716	0.0414201	0.0236686	0	0	0.0414201	0.00591716	0	0	0
CN6027.txt	1	0.0162162	0.0378378	0.0486486	0	0.0540541	0.0378378	0.0324324	0.0324324	0.0324324	0	0.00540541	0.0432432	0	0.00540541	0.0378378	0.145946	0	0.124324	6	0.0108108	0.0864865	0.0432432	0	0	0.0108108	0.00540541	0	0.0486486	0	0.00540541	0	0.0108108	0	0.00540541	0.0216216	0	0	0.00540541	0	0.0216216	0.0108108	0	0	0.0216216	0	0	0	0
CN6028.txt	1	0.00775194	0.0232558	0.0542636	0	0.0465116	0.0310078	0.00775194	0.0387597	0.0232558	0	0.0232558	0.0697674	0	0.00775194	0.0232558	0.0775194	0	0.100775	7	0.0232558	0.170543	0.0852713	0.0387597	0	0.0155039	0.00775194	0	0.108527	0	0.00775194	0	0.0465116	0	0.0310078	0.0387597	0	0	0.00775194	0	0.0465116	0.0155039	0	0	0.0465116	0.00775194	0	0	0
CN6029.txt	1	0.0229008	0.0458015	0.0534351	0	0.0534351	0.0458015	0.0152672	0.0534351	0.0152672	0	0	0.0458015	0	0	0.0152672	0.114504	0.00763359	0.129771	6	0	0.114504	0.0610687	0.0152672	0	0.0152672	0.00763359	0	0.0610687	0	0.00763359	0	0.0229008	0	0.0152672	0.0381679	0	0	0.00763359	0	0.0305344	0.0152672	0	0	0.0305344	0	0	0	0
CN6030.txt	1	0	0.0254777	0.0700637	0	0.0636943	0.0254777	0.0191083	0.0318471	0.0254777	0	0.0191083	0.0764331	0	0	0.0191083	0.10828	0.00636943	0.127389	6	0.00636943	0.10828	0.0509554	0.00636943	0	0.00636943	0.00636943	0	0.0636943	0	0.00636943	0	0.00636943	0	0.00636943	0.0254777	0.0127389	0	0.00636943	0	0.0254777	0.00636943	0	0	0.0254777	0	0	0.00636943	0
HK6101.txt	2	0.0192308	0.0615385	0.0423077	0	0.0538462	0.0230769	0.0192308	0.0115385	0.0346154	0.00769231	0.0115385	0.0576923	0	0	0.0576923	0.1	0.00384615	0.115385	18	0.0192308	0.330769	0.296154	0.0538462	0	0.0346154	0.0192308	0	0.234615	0	0.0230769	0	0.0692308	0	0.0692308	0.0884615	0.0230769	0	0.0461538	0.0115385	0.0692308	0.05	0.00384615	0	0.0730769	0.0307692	0.0115385	0.00769231	0
HK6102.txt	2	0.0310078	0.0697674	0.0930233	0	0.0620155	0.0232558	0	0.0232558	0.0310078	0.00775194	0.0232558	0.0387597	0	0	0.0465116	0.0930233	0	0.100775	9	0.00775194	0.372093	0.294574	0.100775	0	0.0697674	0.0155039	0	0.232558	0	0.0232558	0.0155039	0.0465116	0	0.108527	0.108527	0.00775194	0	0.0542636	0	0.0620155	0.0775194	0	0.00775194	0.0620155	0.0232558	0	0.00775194	0.00775194
HK6103.txt	2	0	0.0575916	0.0942408	0.0052356	0.0418848	0.026178	0.0157068	0.026178	0.026178	0.0104712	0.0366492	0.0680628	0	0	0.0366492	0.078534	0.0104712	0.078534	12	0.0209424	0.39267	0.303665	0.078534	0	0.0471204	0.0104712	0	0.251309	0.0052356	0.026178	0.0052356	0.0680628	0	0.0890052	0.0942408	0	0	0.026178	0	0.0628272	0.0575916	0	0.0052356	0.0628272	0.0366492	0.0052356	0	0.0052356
HK6105.txt	2	0.0233918	0.0526316	0.0292398	0	0.0233918	0.0292398	0.0116959	0.0409357	0.0584795	0.00584795	0.00584795	0.0701754	0.00584795	0	0.0175439	0.128655	0.0116959	0.134503	14	0	0.403509	0.222222	0.0584795	0	0.0409357	0.0350877	0	0.251462	0	0.0292398	0.0175439	0.0877193	0.00584795	0.0701754	0.0701754	0	0	0.0116959	0	0.0935673	0.0526316	0.00584795	0	0.0994152	0.00584795	0.00584795	0	0.0116959
HK6106.txt	2	0	0.0583333	0.0833333	0.00833333	0.0458333	0.0333333	0.00416667	0.0375	0.0333333	0.00416667	0.0416667	0.0541667	0	0	0.0208333	0.0666667	0.00833333	0.104167	16	0.0125	0.433333	0.270833	0.0875	0	0.0458333	0.0125	0	0.2625	0.00416667	0.0333333	0	0.0625	0	0.0916667	0.0916667	0.00416667	0	0.0333333	0	0.0625	0.0625	0	0.00833333	0.0625	0.0125	0.00416667	0.00416667	0
HK6109.txt	2	0.0147992	0.103594	0.0422833	0	0.0591966	0.0443975	0.0147992	0.0443975	0.0105708	0.00211416	0.00422833	0.0655391	0	0	0.0486258	0.0909091	0.012685	0.103594	19	0.0190275	0.315011	0.336152	0.0761099	0	0.0824524	0.0169133	0.00211416	0.175476	0	0.0443975	0.00422833	0.0739958	0	0.0845666	0.0676533	0.012685	0.00211416	0.0465116	0	0.0972516	0.107822	0.0105708	0	0.0993658	0.0401691	0	0.00211416	0.0169133
HK6110.txt	2	0.00977199	0.0716612	0.0618893	0	0.029316	0.0260586	0.00977199	0.0260586	0.019544	0.00325733	0.0130293	0.0325733	0.00651466	0	0.0488599	0.0814332	0.00325733	0.120521	18	0.029316	0.394137	0.28013	0.114007	0.00325733	0.0553746	0.0390879	0.00325733	0.257329	0	0.0260586	0.0162866	0.0358306	0.00651466	0.110749	0.0716612	0.00651466	0	0.0162866	0	0.0260586	0.0716612	0.00651466	0	0.0260586	0.0488599	0	0.0162866	0.00977199
HK6111.txt	2	0.0162602	0.0569106	0.0406504	0.00542005	0.0542005	0.0243902	0.00813008	0.0243902	0.0108401	0.0108401	0.0162602	0.0650407	0.00271003	0	0.0162602	0.0867209	0.00271003	0.124661	24	0.00813008	0.382114	0.249322	0.0840108	0.00271003	0.0460705	0.0108401	0	0.249322	0	0.0243902	0.00271003	0.0596206	0.00271003	0.0894309	0.0542005	0.00271003	0	0.0487805	0.00813008	0.0921409	0.0596206	0	0	0.100271	0.0108401	0	0.00542005	0.0108401
HK6113.txt	2	0.016129	0.0483871	0.0580645	0	0.0225806	0.016129	0	0.016129	0.0193548	0.00322581	0.00645161	0.0903226	0	0	0.0580645	0.0612903	0.00322581	0.083871	18	0.0322581	0.422581	0.245161	0.132258	0.00322581	0.0387097	0.0225806	0.00322581	0.280645	0	0.0129032	0.00645161	0.0935484	0	0.141935	0.0709677	0.00645161	0	0.0193548	0	0.0387097	0.0516129	0	0	0.0451613	0.0419355	0.00322581	0.00322581	0
HK6114.txt	2	0.0180879	0.0852713	0.0335917	0	0.0310078	0.0180879	0.0155039	0.0180879	0.0232558	0.00775194	0.0129199	0.108527	0.00258398	0	0.0775194	0.108527	0.0129199	0.0878553	21	0.0310078	0.372093	0.325581	0.0697674	0	0.0775194	0.00775194	0	0.235142	0	0.0180879	0.00258398	0.124031	0.00258398	0.0981912	0.0413437	0.0129199	0.00258398	0.0103359	0.00258398	0.0490956	0.0956072	0.0103359	0	0.0490956	0.0490956	0.00258398	0	0.0129199
HK6115.txt	2	0.01	0.06	0.075	0	0.0225	0.045	0.0075	0.0425	0.035	0	0.015	0.0325	0.0025	0.0025	0.0225	0.095	0.005	0.11	25	0.0125	0.3575	0.2325	0.1	0.0025	0.06	0.0275	0	0.275	0	0.045	0.005	0.035	0.0025	0.11	0.0925	0	0	0.015	0	0.07	0.07	0.0025	0	0.07	0.015	0	0.005	0.01
HK6117.txt	2	0.0141844	0.0685579	0.0591017	0	0.0330969	0.0283688	0.00472813	0.0260047	0.0118203	0.00472813	0.00945626	0.0614657	0.0070922	0	0.0330969	0.0756501	0	0.0921986	28	0.0141844	0.356974	0.286052	0.118203	0.00472813	0.070922	0.0118203	0	0.260047	0	0.0307329	0.00945626	0.0685579	0.0070922	0.130024	0.0732861	0	0.00236407	0.0165485	0.00236407	0.0236407	0.0780142	0	0	0.0283688	0.0260047	0.00236407	0.00472813	0.0141844
HK6204.txt	2	0.00362319	0.0543478	0.0615942	0	0.0434783	0.0181159	0.00362319	0.0181159	0.0108696	0	0.0253623	0.0434783	0	0	0.0326087	0.076087	0.00362319	0.119565	25	0.0181159	0.391304	0.257246	0.101449	0	0.0434783	0.0144928	0	0.26087	0	0.0181159	0.00362319	0.0507246	0	0.112319	0.0869565	0.00724638	0	0.0326087	0.00362319	0.0724638	0.0615942	0.00362319	0	0.0724638	0.0253623	0.00362319	0	0.00362319
HK6207.txt	2	0.0136519	0.0273038	0.0682594	0	0.0375427	0.0409556	0	0.0511945	0.0136519	0	0.0170648	0.0921502	0	0.0102389	0.0238908	0.0648464	0.0136519	0.12628	16	0.0136519	0.372014	0.215017	0.0853242	0	0.0170648	0.0170648	0	0.259386	0.00341297	0.0409556	0.00341297	0.0921502	0	0.0887372	0.0784983	0	0	0.0273038	0.00341297	0.0819113	0.0307167	0.00682594	0	0.0887372	0.0204778	0	0	0
HK6213.txt	2	0.0108992	0.027248	0.0681199	0	0.0435967	0.0217984	0.00544959	0.0217984	0.0299728	0.00544959	0.013624	0.0572207	0.00544959	0	0.0326975	0.0844687	0	0.125341	36	0.0190736	0.351499	0.256131	0.0926431	0	0.027248	0.0217984	0	0.237057	0.0027248	0.0217984	0.00817439	0.0708447	0.00544959	0.0980926	0.103542	0.0108992	0	0.0326975	0.00817439	0.0517711	0.0326975	0	0	0.0517711	0.027248	0.00544959	0	0.0027248
HK6216.txt	2	0.0247934	0.0165289	0.0991736	0.00413223	0.0371901	0.0206612	0.0123967	0.0206612	0.0206612	0	0.0123967	0.0619835	0	0.00413223	0.0371901	0.0909091	0.0123967	0.119835	18	0.00826446	0.359504	0.235537	0.0867769	0	0.0165289	0.00826446	0	0.264463	0.00413223	0.0206612	0	0.0661157	0	0.0991736	0.0950413	0	0.00413223	0.0330579	0.00413223	0.0826446	0.0206612	0	0	0.0867769	0.0206612	0.00413223	0	0.00413223
HK6218.txt	2	0.00411523	0.0534979	0.0823045	0	0.037037	0.0164609	0.0329218	0.0164609	0.0164609	0	0.0205761	0.037037	0.00411523	0.00823045	0.0493827	0.0987654	0	0.111111	21	0.0329218	0.37037	0.27572	0.0699588	0	0.037037	0.0288066	0	0.255144	0.00411523	0.0164609	0.0123457	0.0452675	0.00411523	0.0864198	0.0987654	0.00411523	0	0.0246914	0	0.0740741	0.0576132	0.00411523	0	0.0740741	0.0411523	0.00411523	0	0
HK6224.txt	2	0.0224359	0.0608974	0.0544872	0.00320513	0.0352564	0.00961538	0.0224359	0.00961538	0.0160256	0	0.0288462	0.0641026	0	0	0.0641026	0.0769231	0.00320513	0.102564	18	0.0288462	0.342949	0.288462	0.0705128	0	0.0448718	0.0192308	0.00320513	0.275641	0.00320513	0.00961538	0.00641026	0.0705128	0	0.0961538	0.0865385	0.00641026	0	0.0288462	0.00320513	0.0480769	0.0641026	0.00641026	0	0.0512821	0.0448718	0.00320513	0.00320513	0.00641026
HK6236.txt	2	0.00471698	0.0188679	0.0896226	0	0.0518868	0.0141509	0.0235849	0.0141509	0.0188679	0.00471698	0.00943396	0.0566038	0	0	0.0518868	0.0801887	0	0.0660377	16	0.0188679	0.358491	0.25	0.0943396	0	0.0188679	0.0141509	0	0.264151	0.00471698	0.0141509	0.00943396	0.0707547	0	0.117925	0.108491	0.00471698	0	0.0377358	0.00471698	0.0754717	0.0235849	0	0	0.0801887	0.0283019	0.0141509	0	0
HK6302.txt	2	0.00520833	0.015625	0.0520833	0.00520833	0.00520833	0	0	0	0.0364583	0	0.0260417	0.09375	0	0	0.00520833	0.078125	0.0208333	0.140625	11	0.0104167	0.359375	0.140625	0.0885417	0	0.0208333	0	0	0.307292	0	0	0.0260417	0.0989583	0	0.0885417	0.046875	0	0	0	0	0.130208	0.0208333	0	0	0.135417	0.00520833	0.00520833	0	0.0104167
HK6306.txt	2	0.0181818	0.04	0.0654545	0.0109091	0.04	0.0290909	0.00727273	0.04	0.0218182	0	0.00363636	0.0472727	0	0	0.0436364	0.0981818	0.0109091	0.130909	21	0.0254545	0.385455	0.24	0.0654545	0.00363636	0.0254545	0.0327273	0	0.24	0.00363636	0.0290909	0.00363636	0.0581818	0	0.0836364	0.0981818	0.00727273	0	0.0327273	0.00363636	0.101818	0.0436364	0	0	0.101818	0.0254545	0.00727273	0	0
HK6308.txt	2	0.00925926	0.058642	0.0833333	0	0.037037	0.0401235	0.00925926	0.0493827	0.0246914	0	0.0154321	0.0709877	0.00308642	0	0.0185185	0.0864198	0.0154321	0.111111	18	0.0123457	0.385802	0.228395	0.0740741	0	0.0277778	0.0216049	0	0.25	0.00308642	0.0401235	0.00308642	0.0771605	0.00308642	0.0833333	0.095679	0.00308642	0	0.0308642	0.00308642	0.0802469	0.058642	0	0.00308642	0.0802469	0.0123457	0.00617284	0	0
HK6309.txt	2	0.0331492	0.0497238	0.0220994	0	0.0220994	0	0.00552486	0	0.0441989	0	0.0110497	0.0773481	0	0	0.0331492	0.138122	0.00552486	0.127072	17	0.0165746	0.38674	0.220994	0.0883978	0	0.0441989	0.0276243	0	0.198895	0	0	0.0276243	0.0883978	0	0.110497	0.0497238	0	0	0.00552486	0.00552486	0.154696	0.0497238	0	0	0.154696	0.0110497	0	0.00552486	0.0110497
HK6310.txt	2	0.021097	0.0379747	0.0337553	0	0.021097	0.021097	0.00843882	0.021097	0.0253165	0	0.0168776	0.122363	0	0	0.0632911	0.0970464	0.00843882	0.101266	13	0.021097	0.375527	0.232068	0.0970464	0	0.0295359	0.00843882	0	0.257384	0	0.021097	0.00843882	0.126582	0	0.118143	0.0464135	0.00421941	0.00421941	0.0168776	0.00421941	0.0759494	0.0337553	0.00421941	0	0.0759494	0.0421941	0	0.00421941	0.0126582
HK6314.txt	2	0.00641026	0.0192308	0.0833333	0	0.0384615	0.0320513	0.00641026	0.0320513	0.00641026	0.00641026	0.0192308	0.0833333	0	0	0.0641026	0.0641026	0	0.0769231	10	0.0512821	0.320513	0.307692	0.0576923	0	0.0128205	0	0	0.237179	0	0.0320513	0.00641026	0.0833333	0	0.0705128	0.0961538	0.025641	0	0.0320513	0	0.102564	0.0192308	0	0	0.102564	0.0576923	0	0	0
HK6317.txt	2	0.0103448	0.0413793	0.0206897	0	0.0551724	0.0275862	0.0137931	0.0275862	0.0241379	0	0.00689655	0.0586207	0	0.00344828	0.0137931	0.106897	0.00344828	0.144828	26	0.00344828	0.42069	0.234483	0.0896552	0	0.0310345	0.00689655	0	0.265517	0	0.0275862	0.00689655	0.062069	0	0.0965517	0.0344828	0	0.00344828	0.0448276	0	0.124138	0.0448276	0.00344828	0	0.124138	0.00344828	0	0	0
HK6319.txt	2	0.0120482	0.0572289	0.0933735	0.0060241	0.0301205	0.0391566	0.0060241	0.0542169	0.0271084	0.00301205	0.0301205	0.0451807	0	0.00301205	0.0271084	0.060241	0.0150602	0.111446	17	0.0120482	0.355422	0.262048	0.0722892	0	0.0421687	0.0120482	0	0.277108	0.00301205	0.0391566	0.00301205	0.0542169	0	0.0813253	0.105422	0.0060241	0	0.0271084	0.00301205	0.0512048	0.063253	0	0.00301205	0.0512048	0.0210843	0.0060241	0	0
HK6323.txt	2	0.00961538	0.0384615	0.0288462	0	0.0192308	0.00961538	0.0192308	0.00961538	0.0288462	0.00961538	0.0288462	0.0673077	0	0	0.0192308	0.105769	0	0.134615	8	0.0192308	0.365385	0.211538	0.0865385	0	0.0192308	0.0192308	0	0.25	0	0.00961538	0.00961538	0.0576923	0	0.0865385	0.0480769	0.00961538	0	0.0192308	0	0.115385	0.0288462	0	0	0.115385	0.00961538	0	0	0.00961538
HK6327.txt	2	0.00343643	0.0412371	0.0790378	0.00687285	0.0446735	0.0412371	0.00343643	0.0378007	0.0103093	0.00343643	0.0171821	0.0549828	0	0.00343643	0.0206186	0.0687285	0	0.116838	21	0.0171821	0.38488	0.233677	0.0893471	0.00343643	0.0206186	0.00687285	0	0.264605	0	0.0412371	0.00343643	0.0618557	0	0.0893471	0.0893471	0.00343643	0	0.0412371	0	0.0859107	0.0412371	0	0	0.0859107	0.0171821	0.00687285	0.00343643	0
HK6327.txt	2	0.0196078	0.0849673	0.0392157	0	0.0457516	0.0196078	0.0326797	0.0130719	0.0261438	0	0.0326797	0.0326797	0	0	0.0392157	0.150327	0.0392157	0.130719	6	0.0261438	0.320261	0.30719	0.0522876	0.00653595	0.0522876	0.0196078	0.0130719	0.130719	0	0.0196078	0.0261438	0.0588235	0	0.0653595	0.0457516	0	0	0.0261438	0	0.156863	0.0784314	0	0	0.169935	0.0261438	0.00653595	0	0.0130719
HK6328.txt	2	0.00840336	0.0294118	0.0672269	0.00840336	0.0378151	0.0168067	0.00840336	0.012605	0.0210084	0	0.012605	0.0714286	0	0.00420168	0.0420168	0.105042	0.0210084	0.147059	13	0.0210084	0.378151	0.210084	0.092437	0	0.0168067	0.012605	0	0.235294	0.00420168	0.0210084	0.00420168	0.0714286	0	0.109244	0.0840336	0.0210084	0	0.0378151	0	0.113445	0.0294118	0	0	0.113445	0.0294118	0	0	0
HK6329.txt	2	0.0176211	0.061674	0.0484581	0	0.0484581	0.0264317	0.00881057	0.0220264	0.0220264	0	0.0352423	0.0792952	0	0.00440529	0.0352423	0.0704846	0	0.0881057	11	0.0176211	0.39207	0.255507	0.0969163	0.00881057	0.0396476	0.00440529	0	0.242291	0	0.0264317	0.00881057	0.0969163	0	0.110132	0.061674	0.00440529	0.00440529	0.0352423	0	0.0704846	0.0660793	0	0	0.0748899	0.0176211	0.0132159	0	0
[truncated: 1 more columns]
